# Supplementary material for: Prenatal Administration of Betamethasone Causes Changes in the T Cell Receptor Repertoire Influencing Development of Autoimmunity
Source: Front Immunol. 2017 Nov 13;8:1505. doi: 10.3389/fimmu.2017.01505 (PMC5693859; doi:10.3389/fimmu.2017.01505)
Supplement: Supplementary file 1 [file Table_1.XLSX]

## Sheet: Table S1
Supplementary Table S1 | TCRVb usage in MRL/lpr mice (5-7 wks)
		CD4+ cells							CD8+ cells							DN cells
		PBS			Bet				PBS			Bet				PBS			Bet
TCRVb		mean (%)	SD (%)		mean (%)	SD (%)	p value		mean (%)	SD (%)		mean (%)	SD	p value		mean (%)	SD (%)		mean (%)	SD (%)	p value
Vb2		7.00333	0.621323		6.91091	0.792268	0.678174		13.05	1.42478		12.3545	0.817757	0.761656		7.96583	3.39571		8.95364	1.79926	0.056432
Vb3		6.36833	0.538024		6.33364	0.372351	0.880323		3.73667	0.323035		3.64455	0.364564	0.732039		4.30083	1.26033		4.50909	1.33857	0.669252
Vb4		7.6875	0.34011		7.99545	0.323245	0.658998		2.71333	0.169294		2.90182	0.289718	0.93275		2.46333	0.826167		2.74182	0.571101	0.367145
Vb5.1/5.2		0.455833	0.253035		0.55	0.196265	0.0503474		0.566667	0.349944		1.01727	1.06666	0.0361258		2.35167	0.938992		1.97091	0.767782	0.396915
Vb6		10.8675	0.556566		10.7682	0.817078	0.914666		14.7	1.25987		14.1727	0.624645	0.856135		6.19917	2.03989		6.59727	1.09253	0.155273
Vb7		3.5875	0.571284		4.03091	0.476266	0.433625		4.1925	0.555978		4.25545	0.360204	0.924347		4.82333	1.62677		5.42455	1.84686	0.502389
Vb8.1/8.2		15.4417	0.641672		15.5636	0.639176	0.969634		24.5667	1.44495		24.4182	0.831647	0.952515		10.905	3.91359		12.8455	2.7515	0.0378995
Vb8.3		8.20667	0.300252		8.43455	0.509124	0.788866		7.07667	0.27354		7.50545	0.517385	0.747004		5.4375	2.21311		5.84727	1.21939	0.14335
Vb9		1.41083	0.179669		1.39545	0.0966813	0.748483		3.63917	0.431666		3.62364	0.170779	0.852898		5.57167	1.19369		4.29545	1.02311	0.107882
Vb10b		9.04583	0.692012		8.85364	0.455242	0.849024		3.54583	0.422879		3.64636	0.274127	0.902684		1.9725	0.573302		2.84727	0.833464	0.0112593
Vb11		0.149167	0.0793907		0.121455	0.0431239	0.0270981		0.690833	0.234965		0.749091	0.179078	0.53925		1.15917	0.547415		0.921818	0.328811	0.129531
Vb12		0.0905	0.0846216		0.0533636	0.0139088	0.000591888		0.0770833	0.0662934		0.0761818	0.0471695	0.662017		0.809167	0.488699		0.47	0.113049	0.000468893
Vb13		0.991667	0.183988		0.929091	0.11432	0.551316		4.3825	0.419873		4.36455	0.324726	0.954405		2.32167	0.68706		2.45818	0.639778	0.319171
Vb14		6.65417	0.420486		6.47636	0.235171	0.775742		7.895	0.739822		7.83273	0.442314	0.87223		2.825	0.901317		2.79091	0.516555	0.999901
Vb17a		0.177083	0.134391		0.147364	0.0798277	0.0585064		0.149417	0.12738		0.185818	0.150395	0.678087		1.51917	0.654321		0.990909	0.445117	0.0014974
other Vb		21.8624	2.43594		21.436	1.61943	0.971903		9.01767	4.54092		9.25164	2.07072	0.141852		39.375	12.8588		36.3355	8.23919	0.365542
TCR Vb usage in MRL/lpr mice (n=11-12 per group) at 5-7 weeks of age. Mean percentages, standard deviation (SD) and p values for the different Vb families are displayed.
