# Supplementary material for: Prenatal Administration of Betamethasone Causes Changes in the T Cell Receptor Repertoire Influencing Development of Autoimmunity
Source: Front Immunol. 2017 Nov 13;8:1505. doi: 10.3389/fimmu.2017.01505 (PMC5693859; doi:10.3389/fimmu.2017.01505)
Supplement: Supplementary file 2 [file Table_2.XLSX]

## Sheet: Table S2
Supplementary Table S2 | TCRVb usage in MRL/lpr mice (15-17 wks)
		CD4+ cells							CD8+ cells							DN cells
		PBS			Bet				PBS			Bet				PBS			Bet
TCRVb		mean (%)	SD (%)		mean (%)	SD (%)	p value		mean (%)	SD (%)		mean (%)	SD	p value		mean (%)	SD (%)		mean (%)	SD (%)	p value
Vb2		6.10385	1.84631		6.09615	0.492435	0.675597		10.5546	2.57412		11.3823	2.32093	0.241827		11.0538	2.05633		12.6131	1.33718	0.282748
Vb3		4.92538	0.760599		4.42615	0.715408	0.373421		2.13846	1.50554		1.14538	0.49936	1.59745e-05		2.61077	1.45379		2.29077	0.802594	0.396998
Vb4		9.99846	1.65921		9.28692	0.95215	0.630088		2.74615	0.346832		3.18538	1.24467	0.1241		4.24692	1.00714		3.71462	0.708174	0.621214
Vb5.1/5.2		0.910769	0.300041		0.662308	0.290263	0.162865		0.342308	0.206807		0.372308	0.144808	0.561132		0.682308	0.35105		0.429231	0.20694	0.0226908
Vb6		9.78615	1.09435		9.96833	1.54125	0.970094		15.7923	2.54803		14.8167	1.99036	0.138249		8.19846	1.61515		8.49917	1.19052	0.689314
Vb7		2.21385	0.61916		2.35385	0.7101	0.976372		3.19538	1.21285		3.39692	0.879918	0.410087		3.80615	1.27122		3.86692	1.01913	0.482796
Vb8.1/8.2		17.9615	1.7543		17.6308	1.6869	0.984895		23.4308	2.05361		24.0077	2.29618	0.429372		17.8538	2.92279		20.5846	1.59575	0.264504
Vb8.3		9.59769	1.07518		10.3467	1.92166	0.47342		8.09385	2.27929		8.90333	3.87139	0.477114		11.6408	2.63241		15.1083	3.01585	0.0943781
Vb9		1.88231	0.466211		1.82923	0.308152	0.74548		3.51083	0.925797		3.67538	0.659187	0.388532		2.96917	0.46905		3.71154	0.447695	0.104444
Vb10b		7.96417	0.742716		8.61154	0.855461	0.616359		2.88077	1.05747		3.24462	0.533645	0.281953		4.77846	1.4405		6.18385	1.19363	0.0388844
Vb11		0.298308	0.178271		0.227692	0.131222	0.405286		0.702308	0.317494		0.706154	0.217276	0.492715		0.462308	0.23938		0.374615	0.142631	0.288934
Vb12		0.225462	0.147991		0.147846	0.111454	0.451012		0.064	0.0499149		0.0566923	0.0861224	0.91901		0.312538	0.199917		0.161	0.0989537	0.871694
Vb13		1.02692	0.251575		0.967692	0.209609	0.775732		4.74846	1.20167		5.32308	2.08971	0.27115		2.09077	0.658729		2.22846	0.505253	0.517021
Vb14		6.51308	1.52849		6.07231	0.883508	0.876737		7.46154	1.33818		8.46077	1.67955	0.0113924		4.53462	0.834762		5.10077	0.630006	0.278307
Vb17a		0.288538	0.158196		0.203077	0.179929	0.00236888		0.0611538	0.0258549		0.05338	0.100458	0.555955		0.516538	0.251092		0.407923	0.335064	0.772437
other Vb		20.7608	5.40688		21.4306	3.79421	0.947035		14.5692	3.35084		11.7365	1.64437	0.00532401		24.4277	10.9789		15.1878	5.19802	0.000154666
TCR Vb usage in MRL/lpr mice (n=13 per group) at 15-17 weeks of age. Mean percentages, standard deviation (SD) and p values for the different Vb families are displayed.
