# Supplementary material for: Prenatal Administration of Betamethasone Causes Changes in the T Cell Receptor Repertoire Influencing Development of Autoimmunity
Source: Front Immunol. 2017 Nov 13;8:1505. doi: 10.3389/fimmu.2017.01505 (PMC5693859; doi:10.3389/fimmu.2017.01505)
Supplement: Supplementary file 3 [file Table_3.XLSX]

## Sheet: Table S3
Supplementary Table S3 | TCRVb usage in NOD mice (6 wks)
		CD4+ cells							CD8+ cells
		PBS			Bet				PBS			Bet
TCRVb		mean (%)	SD (%)		mean (%)	SD (%)	p value		mean (%)	SD (%)		mean (%)	SD	p value
Vb2		7.30889	1.01545		6.995	0.578564	0.724394		3.81	0.335708		3.925	0.589414	0.871986
Vb3		0.863333	0.236432		0.928333	0.119608	0.272003		0.668889	0.196433		0.586667	0.153406	0.27411
Vb4		5.69889	0.695565		5.04417	0.512684	0.252793		2.66444	0.604775		2.13667	0.375822	0.0683443
Vb5.1/5.2		1.27444	0.141696		1.15417	0.223341	0.0522067		3.50889	0.921432		3.22667	0.711315	0.179819
Vb6		7.99222	0.825996		7.40333	0.535118	0.519846		9.27556	1.14594		7.39	1.49447	0.0124228
Vb7		3.29889	0.333221		3.07917	0.634643	0.0624271		4.46444	0.520579		4.06167	0.788749	0.133716
Vb8.1/8.2		25.4444	1.58675		25.8917	1.34263	0.890172		20.5111	2.26961		19.4667	1.50896	0.643808
Vb8.3		9.20444	0.943691		7.35833	1.28714	0.00476659		4.85222	1.08533		3.74	0.862154	0.00501018
Vb9		1.35889	0.177302		1.1875	0.22648	0.0772383		2.01444	0.361009		1.8225	0.519302	0.170683
Vb10b		1.90778	0.323333		1.49333	0.258117	0.00125292		1.68889	0.334905		1.41417	0.34355	0.0294834
Vb11		5.43	0.531272		4.32583	0.630201	0.00723705		5.19111	1.06669		4.385	1.58284	0.0137298
Vb12		6.71111	1.10891		5.45	0.831505	0.00767062		2.06444	0.329587		1.96	0.284733	0.378427
Vb13		0.36	0.139911		0.254167	0.0702539	0.00440967		0.651111	0.314382		0.4625	0.1626	0.146399
Vb14		0.767778	0.147205		0.8625	0.40616	0.7036		0.448889	0.104934		0.446667	0.208734	0.344517
Vb17a		0.0817778	0.0514752		0.107833	0.0464285	1.61754e-05		0.108333	0.0372928		0.126583	0.0633711	0.276235
other Vb		22.2971	4.06786		28.4647	4.35933	0.00334854		38.0772	6.17203		44.8493	6.8488	0.0782144
TCR Vb usage in NOD mice (n=9-12 per group) at 6 weeks of age. Mean percentages, standard deviation (SD) and p values for the different Vb families are displayed.
