# Supplementary material for: Prenatal Administration of Betamethasone Causes Changes in the T Cell Receptor Repertoire Influencing Development of Autoimmunity
Source: Front Immunol. 2017 Nov 13;8:1505. doi: 10.3389/fimmu.2017.01505 (PMC5693859; doi:10.3389/fimmu.2017.01505)
Supplement: Supplementary file 4 [file Table_4.XLSX]

## Sheet: Table S4
Supplementary Table S4 | TCRVb usage in C57BL/6J mice (5-7 wks)
		CD4+ cells							CD8+ cells
		PBS			Bet				PBS			Bet
TCRVb		mean (%)	SD (%)		mean (%)	SD (%)	p value		mean (%)	SD (%)		mean (%)	SD	p value
Vb2		6.59667	0.409017		6.56933	0.229393	0.920849		5.32533	0.367265		5.428	0.583747	0.545256
Vb3		4.652	0.325975		4.412	0.514479	0.121014		2.92067	0.435471		2.754	0.424513	0.232178
Vb4		6.366	0.382058		6.07933	0.408962	0.156223		3.41267	0.226352		3.216	0.260187	0.235736
Vb5.1/5.2		2.726	0.218429		3.27133	1.38157	0.000421141		14.22	0.95259		14.3733	1.47235	0.750914
Vb6		7.86933	0.37205		8.098	0.407399	0.298152		7.17	0.387888		7.10067	0.460318	0.703402
Vb7		2.244	0.269147		1.99333	0.23448	0.0314796		5.79333	0.441194		5.22067	0.50358	0.00396664
Vb8.1/8.2		17.3867	0.694742		16.8867	0.747249	0.132217		15.36	0.660952		15.3667	0.861615	0.998871
Vb8.3		4.21533	0.493614		4.25133	0.357189	0.741689		6.39067	0.307233		6.26533	0.208528	0.578884
Vb9		0.949333	0.113796		0.882	0.211295	0.297018		2.98533	0.262974		2.96933	0.276598	0.887939
Vb10b		3.748	0.273475		3.67267	0.376629	0.609915		3.89333	0.298393		3.794	0.516566	0.485448
Vb11		5.43214	0.316912		5.52333	0.388287	0.645912		7.29571	0.381106		7.24267	0.494895	0.745468
Vb12		4.31067	0.342834		4.432	0.484122	0.469236		2.96267	0.181638		3.11667	0.310338	0.332835
Vb13		1.488	0.0821323		1.47933	0.0977947	0.909302		4.356	0.312771		4.27267	0.31887	0.626521
Vb14		7.346	0.657243		7.28867	0.742456	0.832795		2.304	0.24882		2.11867	0.242513	0.166559
Vb17a		0.0243387	0.0204238		0.024296	0.0245376	0.90711		0.069164	0.0593771		0.075776	0.0752428	0.906881
other Vb		24.5864	1.64928		25.1364	1.84076	0.252075		15.5168	1.58607		16.6856	2.86022	0.0012588
TCR Vb usage in C57BL76J mice (n=15 per group) at 5-7 weeks of age. Mean percentages, standard deviation (SD) and p values for the different Vb families are displayed.
